# Supplementary material for: Immunoblotting Analysis of Fruit Proteins in Mexican Pediatric Patients Suggests the Existence of New Allergens
Source: Diseases. 2025 Sep 1;13(9):284. doi: 10.3390/diseases13090284 (PMC12468298; doi:10.3390/diseases13090284)
Supplement: Supplementary file 1 [file diseases-13-00284-s001.zip]

Archive with 1 entries (1 files):
- diseases-3769699-supplementary.pdf
